# Supplementary material for: Acetamiprid-Induced Toxicity Thresholds and Population Sensitivity in Trichogramma dendrolimi: Implications for Pesticide Risk Assessment
Source: Insects. 2025 Jul 7;16(7):698. doi: 10.3390/insects16070698 (PMC12295883; doi:10.3390/insects16070698)
Supplement: Supplementary file 1 [file insects-16-00698-s001.zip]

Archive with 1 entries (1 files):
- insects-3661803-supplementary.xlsx
