# Supplementary material for: Acetamiprid-Induced Toxicity Thresholds and Population Sensitivity in Trichogramma dendrolimi: Implications for Pesticide Risk Assessment
Source: Insects. 2025 Jul 7;16(7):698. doi: 10.3390/insects16070698 (PMC12295883; doi:10.3390/insects16070698)
Supplement: Supplementary file 1 [file insects-16-00698-s001.zip › insects-3661803-supplementary.xlsx]

## Sheet: Sheet1
Table S1 (Supplementary Table S1 provides complete virulence analysis data)
Exposure time (h)	LC50 (mg a.i. L⁻¹)	95% CI	Slope ± SE	χ² (df)
1	0.8	0.65–0.95	1.23 ± 0.18	3.21 (7)
24	0.12	0.09–0.14	1.45 ± 0.22	2.87 (7)
48	0.06	0.05–0.07	1.67 ± 0.31	4.02 (7)
